# Supplementary material for: Alleviation of cadmium stress in rice by inoculation of Bacillus cereus
Source: PeerJ. 2022 May 2;10:e13131. doi: 10.7717/peerj.13131 (PMC9070326; doi:10.7717/peerj.13131)
Supplement: Supplemental Information 1 [file peerj-10-13131-s001.xlsx]

## Sheet: Parameters 
Treatments	RWC	TRL	TRV	TRA	AVGD	Chla	Chlb	Caro	MDAR	MDAS	CAT R	CATS	PODR	PODS	APXR	APXS	PALS	PALR	SODR	SODL	PPOR	PPOS
Ck	50	142	37388	8087	18.1	1.58	0.88	1.17	2.6	5.9	0.004	0.011	0.02	0.02	0.09	0.37	0.046	0.02	0.25	0.25	0.03	0.149
Ck	46	140	39382	7890	19.5	1.6	0.97	1.19	3.4	5.6	0.003	0.012	0.03	0.04	0.081	0.33	0.027	0.02	0.26	0.26	0.02	0.13
Ck	48	143	40367	7997	19.2	1.57	0.85	1.14	1.93	6.4	0.003	0.014	0.01	0.03	0.08	0.44	0.02	0.03	0.27	0.27	0.04	0.12
Cd	31	115	32112	7368	17.53	0.88	0.34	0.62	7.05	17.2	0.011	0.01	0.12	0.09	0.076	0.8	0.112	0.054	0.34	0.5	0.26	0.29
Cd	33	113	32234	7265	16.11	0.72	0.41	0.69	8.06	17.5	0.015	0.011	0.1	0.097	0.0742	0.8	0.124	0.089	0.41	0.3	0.28	0.35
Cd	35	112	32468	7260	16.01	0.75	0.37	0.63	11.03	16.8	0.013	0.018	0.1	0.086	0.0708	0.9	0.14	0.068	0.38	0.7	0.242	0.307
Bac	85	159	39376	8867	17.76	1.57	1.3	1.49	1.24	5.27	0.024	0.03	0.157	0.32	0.56	0.39	0.37	0.296	0.54	0.6	0.54	0.57
Bac	88	160	40367	8859	20.48	1.62	1.19	1.5	1.13	4.75	0.027	0.031	0.1656	0.351	0.55	0.391	0.363	0.285	0.59	0.76	0.477	0.61
Bac	83	158	42324	8863	19.02	1.54	1.28	1.42	1.31	4.6	0.024	0.038	0.15	0.328	0.56	0.37	0.41	0.26	0.56	0.76	0.51	0.628
Cd+Bac	87	122	41554	8979	20.45	0.89	0.56	0.69	6.27	9.65	0.025	0.036	0.14	0.188	0.38	1.71	0.24	0.174	0.75	14	0.376	0.44
Cd+Bac	92	121	47555	8883	19.36	0.88	0.58	0.62	4.51	12.48	0.026	0.038	0.13	0.195	0.33	1.84	0.25	0.144	0.7	1.2	0.356	0.416
Cd+Bac	85	120	48834	8875	18.23	0.88	0.56	0.69	5.17	11.37	0.017	0.039	0.16	0.19	0.23	1.98	0.26	0.16	0.71	1.1	0.394	0.41
		515 Basmati				Super Basmati				Chenab
Days	Control	Cd 100uM	Cd 200uM	Cd 300uM	Control	Cd 100uM	Cd 200uM	Cd 300uM	Control	Cd 100uM	Cd 200uM	Cd 300uM
Day1	0	0	0	0	0	0	0	0	0	0	0	0
Day2	0.2	0.16	0.12	0.04	0.59	0.58	0.56	0.44	0.64	0.7	0.78	0.78
Day 3	0.7	0.68	0.66	0.65	0.92	0.9	0.92	0.89	1	0.9	0.88	0.85
Day 4	0.88	0.82	0.82	0.81	0.94	0.98	0.98	0.92	1	0.94	0.96	0.94
Day 5	0.94	0.92	0.92	0.9	0.96	0.98	0.98	0.98	1	0.96	0.96	0.96
Day6	0.98	0.96	0.96	0.95	1	1	1	0.98	1	0.98	0.98	0.98
